# Supplementary material for: Structure-filtered search of enzyme variants
Source: Comput Struct Biotechnol J. 2025 Oct 1;27:4226–31. doi: 10.1016/j.csbj.2025.09.039 (PMC12513185; doi:10.1016/j.csbj.2025.09.039)
Supplement: Supplementary file 2 — Supplementary material [file mmc2.xlsx]

## Sheet: ST1
Supplementary table 1. Pairwise protein structural alignment of enzyme variant candidates to asaC (AlphaFold model structures).
Superimposed structure	Aligned length	RMSD	TM-score	Identity	Seed coverage (%)
B8N0E8 (asaC)	1021	0	1	1	100
A0A077NGS5	971	6.49	0.72972	288	95.1028
P07702	953	7.36	0.52445	173	93.3399
A0A3L6NR34	921	8.3	0.60745	238	90.2057
G1XQU4	917	8.32	0.5886	229	89.8139
A0A1L9WR63	906	7.28	0.45632	184	88.7365
A0A7Y9BZY9	842	7.57	0.61121	245	82.4682
G4N137	792	6.24	393	201	77.571
A0A1L9MVZ8	781	8.13	0.52296	0.2	76.4936
A0A248AFK6	753	6.27	0.26877	183	73.7512
A2TBU4	744	5.06	0.48757	204	72.8697
A0A151Y5F3	739	5.27	0.62727	311	72.38
A0A6G1MDD8	738	5.44	0.60497	294	72.2821
A0A7C8N190	735	5.36	0.59659	275	71.9882
A0A3R7JGK2	734	6.21	0.57086	283	71.8903
F8P9P5	731	7.41	0.49903	127	71.5965
A0A5N6X5B0	726	4.36	0.6473	836	71.1068
G1XRT0	724	5.01	0.59403	0.3	70.9109
L0E2U2	721	5.51	0.2668	186	70.617
M1VVW6	715	5.03	0.36036	232	70.0294
A0A7C8NX50	714	4.61	0.62835	294	69.9314
L7WU80	711	5	0.29194	217	69.6376
A1DKC7	708	5.29	0.61322	291	69.3438
A0A1L9WUW3	704	5.78	0.54617	176	68.952
I1RIV2	704	5.95	0.29925	207	68.952
C8V7P4	702	5.14	0.37065	202	68.7561
A0A5N5WHZ3	701	4.5	0.61966	305	68.6582
A0A1L9X0V5	700	4.54	0.61407	294	68.5602
A0A5N6XY59	699	4.97	0.61059	0.88	68.4623
A0A077QJ06	698	4.32	0.62095	334	68.3643
A2R6H0	698	6.01	0.32192	185	68.3643
P0DUL9	698	5.04	0.47184	212	68.3643
A1DA59	696	4.98	0.28718	205	68.1685
B6HLP9	696	5.68	0.26272	181	68.1685
I1S3K7	696	5.26	0.26589	191	68.1685
A0A3S8UVT2	695	3.8	0.6304	866	68.0705
P39847	695	5.61	0.24549	223	68.0705
A0A1W6BT53	694	5.6	0.26594	0.19	67.9726
A0A2A9PJ05	692	5.58	0.56677	295	67.7767
B9WZX0	691	5.36	0.28203	216	67.6787
B8NR69	688	5.37	0.24011	202	67.3849
A0A4Z1EVR3	685	4.21	0.61658	318	67.0911
A0A6G9KH54	685	6.13	0.24441	172	67.0911
A0A1W6BT46	684	5.24	0.26842	222	66.9931
A0A5N6UH69	680	3.74	0.6179	819	66.6014
A0A1V6P0E9	676	4.34	0.58086	314	66.2096
B2KWH8	676	5.38	0.33471	0.21	66.2096
B6HJU6	676	5.41	0.25895	0.22	66.2096
A0A4Z1H8I1	673	4.24	0.60378	331	65.9158
A0A1L9NLM3	672	5.42	0.55927	298	65.8178
A0A7C8NS64	671	4.36	0.54254	308	65.7199
P39845	669	5.39	0.23836	232	65.524
A0A5N7BUG4	668	4.65	0.59162	298	65.4261
P39846	666	5.51	0.23713	216	65.2302
A0A0L1J6Y0	665	4.61	0.59238	311	65.1322
A0A5N5WJX5	663	4.83	0.5577	327	64.9363
A0A397I331	659	4.43	0.59635	0.32	64.5446
A0A4Z1ESA0	659	3.94	0.59556	331	64.5446
A0A5N6WY91	659	3.82	0.60276	308	64.5446
E1ACQ0	659	5.63	0.26446	208	64.5446
A0A397I5T9	658	5.39	0.55198	312	64.4466
O68007	657	5.36	0.23063	233	64.3487
A0A1V6SCA1	656	4.46	0.57807	311	64.2507
A0A559L240	654	4.27	0.58304	298	64.0548
O31827	651	4.42	0.46788	278	63.761
A0A1R3RGK1	650	5.39	0.30938	198	63.6631
A0A5N6I9Z2	650	5.18	0.56049	317	63.6631
A1DN09	650	4.55	0.25657	235	63.6631
A0A077PAQ4	649	3.65	0.59409	333	63.5651
A0A2K0W8Q8	649	3.91	0.58721	305	63.5651
A0A2J5I5T6	647	4.53	0.55827	0.32	63.3692
A0A3A2ZVB5	647	4.21	0.56762	334	63.3692
A0A5N6D9F7	647	3.73	0.59131	301	63.3692
A0A6J5ENX9	646	4.16	0.55161	368	63.2713
A0A5M3Z3Z3	644	5.38	0.55163	266	63.0754
A0A2A7T5W1	641	3.78	0.59023	334	62.7816
A0A401KWS5	641	4.82	0.55484	312	62.7816
A0A2V5JG66	640	3.38	0.58494	0.32	62.6836
A0A1U9YHZ2	639	4.32	0.29892	219	62.5857
A0A1V6SVQ1	638	4.11	0.58447	323	62.4878
G1XRL6	638	4.29	0.55458	324	62.4878
A0A0F7ZX96	636	3.68	0.58037	343	62.2919
A0A7C8QRE2	636	3.33	0.59104	321	62.2919
D4B290	636	3.69	0.57842	349	62.2919
F2SIG3	632	3.43	0.58041	348	61.9001
A0A5M3Z9B3	630	3.88	0.57735	316	61.7042
A0A5N6WVS1	630	3.17	0.57869	356	61.7042
P09095	630	4.99	0.51275	252	61.7042
A0A5N6TP03	629	5.98	0.51752	272	61.6063
A0A7C8PTH8	629	3.93	0.54473	297	61.6063
M1WCQ3	629	5.59	0.27432	181	61.6063
A0A0L1J115	628	4.08	0.57212	357	61.5083
A0A7U2MZL1	627	3.62	0.56899	356	61.4104
A0A420P090	626	4.55	0.55215	284	61.3124
A0A1V6SP64	625	3.52	0.5731	339	61.2145
G3XNF4	625	5.21	0.30264	234	61.2145
A0A0D2XL85	623	4.25	0.55748	305	61.0186
A0A5N6V4T0	623	4.73	0.55039	337	61.0186
A0A5N7EFU3	623	3.1	0.57192	355	61.0186
P0C062	623	4.82	0.50689	252	61.0186
A0A5N6J448	621	3.04	0.57825	361	60.8227
A0A2H3SQJ3	619	4.73	0.54665	305	60.6268
A0A7C8UH03	619	3.29	0.54814	334	60.6268
A0A1L9WQT4	618	4.54	0.54771	343	60.5289
A0A401KXI3	616	4.05	0.55295	333	60.333
A0A5N5WJM0	616	4.76	0.54064	331	60.333
A0A7C8UQJ9	616	4.3	0.5384	325	60.333
A0A5N6W4P0	613	3.74	0.56074	346	60.0392
A0A7C8VFJ7	613	3.34	0.54291	0.33	60.0392
A0A1C7WA07	612	3.55	0.5658	353	59.9412
O74298	612	4	0.40175	0.24	59.9412
A0A5N6WZI4	611	4.09	0.5549	345	59.8433
A0A4Q2VAE6	610	4.33	0.54524	298	59.7453
A0A366R676	609	4.69	0.53877	304	59.6474
A0A5N6TPL8	609	4.55	0.54549	346	59.6474
A0A650CA85	609	2.94	0.55959	0.34	59.6474
P40976	609	3.74	0.39931	236	59.6474
A0A2V5IE54	608	3.98	0.55479	336	59.5495
A0A5N6UXV6	607	4.19	0.54839	311	59.4515
A6RD82	607	2.72	0.5678	369	59.4515
A0A0H1BI91	606	3.19	0.53845	378	59.3536
A0A1J9Q7K3	606	3.09	0.54145	0.37	59.3536
A1CVG3	606	2.99	0.55188	322	59.3536
C6H5D0	606	2.45	0.57175	373	59.3536
A0A0B8MYA8	605	3.91	0.5579	324	59.2556
A0A1B7NU54	605	2.76	0.54729	382	59.2556
A0A1J9R2Z8	605	3.05	0.53839	382	59.2556
A0A2B7X196	605	3.13	0.53865	377	59.2556
A0A2B7ZA91	605	2.7	0.54613	372	59.2556
A0A5N6EXW9	605	3.92	0.55054	352	59.2556
A0A5N6WHT7	605	3.24	0.54008	349	59.2556
A0A5N6Z631	605	3.83	0.54917	332	59.2556
P0DUL8	605	2.72	0.56471	345	59.2556
A0A1L9UKN0	604	2.58	0.56031	323	59.1577
A0A5N5WGD4	604	3.44	0.55025	336	59.1577
A0A5N6VZ18	604	2.43	0.56284	369	59.1577
C1G043	604	3.17	0.53926	386	59.1577
A0A2B7Y995	603	2.68	0.54381	388	59.0597
A0A319DME9	603	3.49	0.53703	308	59.0597
A0A319DUJ7	603	3.08	0.54022	323	59.0597
A0A3A2ZJ53	603	2.38	0.56471	352	59.0597
C1GSQ0	603	2.29	0.55593	388	59.0597
A0A0L1J9E9	602	2.51	0.56067	365	58.9618
A0A1E3B5E1	602	2.5	0.55345	0.36	58.9618
A0A1Q5UBP2	602	2.66	0.56205	367	58.9618
A0A1R3RQT5	602	2.68	0.54587	329	58.9618
A0A1V6TBJ1	602	2.58	0.56172	355	58.9618
A0A5N5WZ45	602	2.62	0.5498	365	58.9618
A0A5N6Y5Y5	602	3.46	0.55612	329	58.9618
A0A5N6W400	601	2.55	0.55311	363	58.8639
A0A5N6EKX5	600	2.08	0.56422	368	58.7659
A0A7T8F1L4	600	2.46	0.56323	357	58.7659
A0A0A2J7Z2	599	3.07	0.56203	309	58.668
A0A0F4YMI5	599	2	0.57347	367	58.668
A0A0F7ZNM3	599	2.67	0.5573	362	58.668
A0A146FWG4	599	3.39	0.50758	332	58.668
A0A5N6DQ73	599	2.21	0.55447	366	58.668
A0A5N6E7Y2	599	2.2	0.55463	367	58.668
A0A5N6JHU3	599	2.48	0.55179	364	58.668
A0A5N6UQB0	599	2.27	0.55309	366	58.668
A0A5N6X852	599	2.23	0.55425	371	58.668
A0A5N6YX39	599	2.66	0.54904	374	58.668
A0A5N7B4W6	599	2.28	0.55256	364	58.668
A0A5N7EAC7	599	2.24	0.55448	366	58.668
B8NTZ9	599	2.34	0.55324	357	58.668
A0A0L1JEK2	598	2.47	0.55231	365	58.57
A0A5N6YC62	598	2.52	0.54749	0.37	58.57
A0A7U2MFK6	598	3.63	0.53188	341	58.57
A0A1L9U7B8	597	3.29	0.54578	0.35	58.4721
A0A5N6JJI0	597	3.95	0.54383	357	58.4721
M1W600	597	3.92	0.42293	231	58.4721
F2PL90	595	2.26	0.56265	363	58.2762
P29698	595	3.83	0.43092	274	58.2762
A0A0L7T1Y6	594	2.61	0.56036	359	58.1783
A0A365NJV7	594	3.84	542	286	58.1783
K8WQX4	594	3.75	0.54882	335	58.1783
A0A5N6YR53	593	3.6	0.54725	349	58.0803
A0A0J5FNT2	592	2.35	0.56741	355	57.9824
A0A1V6SD20	592	3.67	0.5462	338	57.9824
A0A3M2T5X0	591	4.13	0.53548	328	57.8844
A0A5N5X232	591	3.61	0.54101	321	57.8844
A0A0D9MPL5	590	3.25	0.54806	366	57.7865
A0A1L9UHE1	590	4.55	0.52361	312	57.7865
A0A100IN25	589	3.39	0.54716	336	57.6885
A0A1E1MQX3	588	2.53	0.55005	0.35	57.5906
P0DJH0	588	3.43	0.52363	243	57.5906
A0A1V6XBY4	587	4.36	0.52559	341	57.4927
A0A319EG64	587	3.91	0.54045	0.33	57.4927
I1S2J4	586	3.82	0.64455	0.22	57.3947
C9K7C1	585	3.37	0.60237	262	57.2968
P11454	582	2.98	0.42809	278	57.0029
A0A421DHS8	581	4	0.53678	0.36	56.905
A0A5N7AVU3	581	2.71	0.54665	339	56.905
A0A5N5WIB1	575	4.59	0.5182	311	56.3173
F8P2C8	575	6.28	0.43287	174	56.3173
E9F8M3	573	3.25	0.2211	0.26	56.1214
D4AU31	571	3.58	0.21216	254	55.9256
A0A1B1ZGB5	567	6.08	0.42765	152	55.5338
B2HN69	566	6.08	0.39961	134	55.4358
L0E2Z1	565	6.25	0.2118	165	55.3379
A0A420SPL8	561	4.12	0.5023	323	54.9461
A0A455R7E6	561	5.93	0.42711	157	54.9461
F2RB81	556	4.51	0.51012	219	54.4564
F4K1G2	552	4.04	0.48253	216	54.0646
A8NS27	538	3.58	0.49153	238	52.6934
A8NVB7	532	3.25	0.48718	242	52.1058
A0A125SUR3	528	5.39	0.3104	201	51.714
E5XP76	521	5.78	0.37114	0.19	51.0284
O74419	508	5.7	0.43003	173	49.7551
A0R5G1	465	4.71	0.43237	183	45.5436
A8NF97	465	4.43	0.18073	237	45.5436
A0A1U8QW91	444	5.09	0.36853	153	43.4868

## Sheet: ST2
Supplementary table 1. Pairwise protein structural alignment of enzyme variant candidates to chyA (AlphaFold model structures).
Superimposed structure	Aligned length	RMSD	TM-score	ID	Seed coverage (%)
B6HLP9 (chyA)	2382	0	1	1	100
L0E2U2	1741	8.47	0.56866	0.253	73.0898
E1ACQ0	1716	7.49	0.64572	0.25	72.0403
A1DN09	1661	5.67	0.62945	0.256	69.7313
Q4WF61	1516	7.91	0.58348	0.204	63.644
A0A6G9KH54	1468	6.71	0.51505	0.247	61.6289
B6HJU6	1419	7.12	0.51276	0.267	59.5718
O68007	1395	7.92	0.44488	0.167	58.5642
Q0CG34	1393	8.23	0.44938	0.243	58.4803
Q4WZ44	1383	9.37	0.44115	0.197	58.0605
Q5B7I4	1382	6.67	0.51539	0.225	58.0185
B8NR69	1373	5.81	0.47309	0.278	57.6406
Q6Q883	1363	7.32	0.52059	0.169	57.2208
A1DA59	1352	6.53	0.52906	0.28	56.759
B9WZX0	1348	6.75	0.52358	0.278	56.5911
A0A1W6BT46	1332	6.28	0.50569	0.28	55.9194
A0A248AFK6	1331	6.93	0.46205	0.176	55.8774
P39847	1326	6.59	0.45388	0.188	55.6675
P9WEU9	1322	5.51	0.50226	0.293	55.4996
P39846	1312	7.6	0.43222	0.17	55.0798
Q4WYG2	1308	6.68	0.51386	0.167	54.9118
P48633	1304	7.72	0.52179	0.149	54.7439
I1RIV2	1303	9.16	0.4815	0.193	54.7019
L7WU80	1274	6.11	0.50481	0.309	53.4845
P39845	1255	6.88	0.42995	0.169	52.6868
M1WCQ3	1225	6.19	0.52606	0.183	51.4274
A0A1W6BT53	1223	5.21	0.47826	0.299	51.3434
P9WEV1	1215	6.17	0.41298	0.257	51.0076
L0E2Z1	1162	5.21	0.44888	0.297	48.7825
Q4WMJ7	1138	7.59	0.43775	0.149	47.775
Q5AR54	1103	6.98	0.37321	0.155	46.3056
Q9R9I9	1103	6.35	0.37483	0.207	46.3056
P45745	1076	6.32	0.39821	0.178	45.1721
A8NF97	1019	10.37	0.30446	0.08	42.7792
Q70LM7	988	5.91	0.38644	0.188	41.4777
D4AU31	930	11.66	0.24308	0.078	39.0428
Q4WF53	894	7.18	0.36366	0.235	37.5315
E9F8M3	886	12.21	0.23161	0.067	37.1956

## Sheet: ST3
Supplementary table 3. Active site residues (amino acids) in enzyme variant structures corresponding to the asaC structure model (B8N0E8).
Protein ID	Pos.301	Pos.307
B8N0E8 (asaC)	G	I
WP_129993740	G	Del.
WP_186486685	G	Del.
A0A3S8UVT7	G	I
A0A5N6X5B0	G	I
G4N137	G	V
XP_031938304	G	I
XP_031923006	G	I
XP_031908884	G	I
XP_031895879	G	I
XP_022389128	G	I
KAF3248587	G	I
KAF3188084	G	I
KAF3115636	G	I
A0A7C8N190	G	I
A0A7C8NX50	G	I
G1XRT0	G	I
A0A1L9WR63	G	V
XP_033415375	G	Del.
WP_254851854	G	Del.
WP_238097506	G	Del.
WP_041977370	G	I
KAF4168893	G	Del.
KAF3189640	G	Del.
KAF3135110	G	Del.
GJP87824	G	I
A0A3R7JGK2	G	I
A0A6G1MDD8	G	I
A0A3L6NR34	G	T
G1XQU4	G	V
L7WU80	G	Del.
A0A077NGS5	G	I
A0A077MZ58	Y	I
A0A151Y5F3	G	T
A0A1L9MVZ8	G	I
A0A248AFK6	G	I
F8P9P5	G	L
P07702	G	R
A0A7Y9BZY9	G	Del.
A2TBU4	G	P
L0E2U2	G	Del.
M1VVW6	N	P
XP_043150126	G	I
XP_041143341	G	Del.
XP_031038697	G	Del.
WP_245209409	G	Del.
WP_228858740	G	I
WP_226906532	G	Del.
WP_177121447	G	Del.
WP_177090759	G	Del.
WP_145601494	G	Del.
WP_099124989	G	I
WP_086953155	G	I
WP_086110177	G	Del.
TKI05599	G	Del.
ALX95235	G	Del.
EXL55835	G	Del.
GFF42026	G	I
KAF3248605	G	Del.
KAH7190576	G	Del.
KAH7204807	G	Del.
KAH7477469	G	Del.
Del. = Deletion

## Sheet: ST4
Supplementary table 4. Active site residues (amino acids) in enzyme variant structures corresponding to the chyA structure model ((B6HLP9).
Protein ID	Pos.484	Pos.490	Pos.1571	Pos.1577
B6HLP9 (chyA)	G	G	A	V
XP_041553790.1	G	G	Del.	V
L0E2U2.1	G	P	G	T
E1ACQ0.1	Del.	Del.	G	I
A1DN09.1	Del.	Del.	G	V
Del. = Deletion
